# Supplementary material for: A Citrus Fruit Extract High in Polyphenols Beneficially Modulates the Gut Microbiota of Healthy Human Volunteers in a Validated In Vitro Model of the Colon
Source: Nutrients. 2021 Nov 1;13(11):3915. doi: 10.3390/nu13113915 (PMC8619629; doi:10.3390/nu13113915)
Supplement: Supplementary file 1 [file nutrients-13-03915-s001.zip]

Archive with 1 entries (1 files):
- nutrients-1419940-supplementary.pdf
